# Supplementary material for: A multidimensional assessment of adverse events associated with paliperidone palmitate: a real-world pharmacovigilance study using the FAERS and JADER databases
Source: BMC Psychiatry. 2025 Jan 20;25:52. doi: 10.1186/s12888-025-06493-0 (PMC11744949; doi:10.1186/s12888-025-06493-0)
Supplement: Supplementary file 4 — Supplementary Material 4. Table S2: 285positive signals satisfy the four disproportionality thresholds simultaneously in paliperidone palmitate are identified. PT entries are displayed in the descending order of case numbers. The asterisks indicate unexpected signals that are not listed in the drug label. [file 12888_2025_6493_MOESM4_ESM.xlsx]

## Sheet: Sheet1
System Organ Class	PTs	Case reports	ROR(95%CI)	PRR(χ2)	EBGM(EBGM05)	IC(IC025)	adjustedP
Injury, poisoning and procedural complications	Off label use*	2616	3.1(2.99-3.23)	3.01(3557.08)	3.01(2.91)	1.59(1.53)	0
Surgical and medical procedures	Hospitalisation*	1662	11.13(10.6-11.69)	10.86(14712.8)	10.73(10.29)	3.42(3.35)	0
Investigations	Weight increased	1286	6.11(5.78-6.45)	6(5333.67)	5.96(5.69)	2.58(2.49)	0
Injury, poisoning and procedural complications	Product dose omission issue*	1044	4.41(4.15-4.69)	4.35(2690.25)	4.33(4.12)	2.12(2.02)	0
Psychiatric disorders	Schizophrenia	837	74.85(69.71-80.37)	73.82(55149.08)	67.78(63.86)	6.08(5.98)	0
Psychiatric disorders	Psychotic disorder	827	31.59(29.46-33.88)	31.17(23274.97)	30.06(28.36)	4.91(4.81)	0
Investigations	Blood prolactin increased	802	216.82(200.52-234.45)	213.94(134675.78)	169.7(158.96)	7.41(7.29)	0
Injury, poisoning and procedural complications	Incorrect dose administered*	798	3.83(3.58-4.11)	3.8(1642.22)	3.78(3.57)	1.92(1.82)	0
General disorders and administration site conditions	Condition aggravated*	798	2.82(2.63-3.02)	2.79(919.75)	2.79(2.63)	1.48(1.38)	3.87e-199
General disorders and administration site conditions	Therapeutic response decreased*	676	11.7(10.84-12.63)	11.58(6451.93)	11.44(10.73)	3.52(3.4)	0
General disorders and administration site conditions	Treatment noncompliance*	675	13.95(12.92-15.06)	13.81(7890.8)	13.59(12.75)	3.76(3.65)	0
Injury, poisoning and procedural complications	Inappropriate schedule of product administration*	661	4.04(3.75-4.37)	4.01(1490.98)	4(3.75)	2(1.89)	0
Psychiatric disorders	Hallucination, auditory*	559	38.95(35.77-42.42)	38.6(19555.05)	36.9(34.36)	5.21(5.08)	0
Injury, poisoning and procedural complications	Product use in unapproved indication*	556	2.36(2.17-2.57)	2.35(430.99)	2.34(2.19)	1.23(1.11)	6.13e-93
Reproductive system and breast disorders	Galactorrhoea	531	84.07(76.86-91.95)	83.33(39195.68)	75.7(70.23)	6.24(6.11)	0
Psychiatric disorders	Depression*	504	2.25(2.06-2.45)	2.24(345.47)	2.23(2.08)	1.16(1.03)	2.41e-74
General disorders and administration site conditions	Injection site nodule	483	45.59(41.59-49.99)	45.24(19800)	42.91(39.73)	5.42(5.29)	0
Injury, poisoning and procedural complications	Product use issue*	452	2.33(2.12-2.56)	2.32(339.34)	2.32(2.14)	1.21(1.08)	5.43e-73
Psychiatric disorders	Aggression*	434	9.45(8.59-10.39)	9.38(3216.76)	9.29(8.58)	3.22(3.08)	0
General disorders and administration site conditions	Adverse event*	430	4.66(4.23-5.12)	4.63(1218.65)	4.61(4.26)	2.2(2.06)	1.04e-263
Nervous system disorders	Akathisia	424	31.99(29.02-35.26)	31.77(12163.93)	30.61(28.22)	4.94(4.79)	0
Injury, poisoning and procedural complications	Underdose*	421	5.49(4.99-6.05)	5.46(1525.68)	5.43(5.01)	2.44(2.3)	0
Psychiatric disorders	Suicidal ideation*	419	4.86(4.42-5.36)	4.84(1269.74)	4.81(4.44)	2.27(2.13)	9.08e-275
Nervous system disorders	Tremor	411	2.55(2.31-2.81)	2.54(383.04)	2.53(2.34)	1.34(1.2)	1.85e-82
Nervous system disorders	Extrapyramidal disorder	400	15.3(13.86-16.9)	15.21(5214.95)	14.95(13.76)	3.9(3.76)	0
Reproductive system and breast disorders	Amenorrhoea	369	23.56(21.24-26.14)	23.42(7702.02)	22.8(20.9)	4.51(4.36)	0
Psychiatric disorders	Hallucination*	351	4.98(4.48-5.53)	4.96(1103.33)	4.93(4.52)	2.3(2.15)	1.41e-238
Psychiatric disorders	Paranoia*	349	22.54(20.26-25.08)	22.42(6952.09)	21.84(19.98)	4.45(4.29)	0
Psychiatric disorders	Delusion*	348	24.7(22.2-27.49)	24.57(7639.01)	23.88(21.83)	4.58(4.42)	0
Psychiatric disorders	Abnormal behaviour*	344	9.47(8.51-10.53)	9.42(2560.49)	9.32(8.53)	3.22(3.06)	0
General disorders and administration site conditions	Injection site mass	342	9.06(8.15-10.09)	9.02(2413.16)	8.93(8.17)	3.16(3)	0
Social circumstances	Refusal of treatment by patient*	319	66.33(59.16-74.36)	65.98(18888.7)	61.12(55.54)	5.93(5.77)	0
Product issues	Syringe issue*	318	17.95(16.06-20.06)	17.86(4954.26)	17.5(15.94)	4.13(3.97)	0
Psychiatric disorders	Agitation	309	4.48(4-5.01)	4.46(825.48)	4.44(4.04)	2.15(1.99)	2.75e-178
General disorders and administration site conditions	Adverse drug reaction*	278	3.13(2.79-3.53)	3.12(400.66)	3.12(2.82)	1.64(1.47)	3.61e-86
Reproductive system and breast disorders	Gynaecomastia	274	7.73(6.86-8.7)	7.69(1581.94)	7.63(6.91)	2.93(2.76)	0
Nervous system disorders	Sedation	240	10.2(8.98-11.59)	10.17(1960.25)	10.06(9.04)	3.33(3.14)	0
Nervous system disorders	Tardive dyskinesia	234	7.49(6.58-8.52)	7.47(1299.1)	7.41(6.65)	2.89(2.7)	1.38e-280
Psychiatric disorders	Completed suicide*	231	2.9(2.55-3.31)	2.9(286.4)	2.89(2.59)	1.53(1.34)	2.47e-61
General disorders and administration site conditions	Therapeutic product effect decreased*	228	5.09(4.47-5.8)	5.07(741.85)	5.05(4.53)	2.34(2.14)	5.69e-160
Musculoskeletal and connective tissue disorders	Musculoskeletal stiffness	227	2.51(2.2-2.86)	2.5(204.7)	2.5(2.24)	1.32(1.13)	1.32e-43
General disorders and administration site conditions	Injection site reaction	225	3.36(2.95-3.83)	3.35(370.37)	3.34(3)	1.74(1.55)	1.59e-79
Psychiatric disorders	Restlessness	224	6.33(5.55-7.22)	6.31(994.17)	6.27(5.62)	2.65(2.46)	1.47e-214
Reproductive system and breast disorders	Erectile dysfunction	222	9.55(8.36-10.9)	9.52(1672.92)	9.42(8.43)	3.24(3.04)	0
Injury, poisoning and procedural complications	Accidental exposure to product*	221	2.37(2.07-2.7)	2.36(173.19)	2.36(2.11)	1.24(1.04)	9.26e-37
Psychiatric disorders	Psychotic symptom*	220	123.62(107.26-142.49)	123.18(23163.82)	107.15(95.14)	6.74(6.54)	0
Nervous system disorders	Dyskinesia	207	5.2(4.54-5.97)	5.19(696.35)	5.16(4.61)	2.37(2.17)	4.71e-150
Psychiatric disorders	Mania*	201	13.38(11.64-15.39)	13.34(2258.37)	13.14(11.69)	3.72(3.51)	0
Nervous system disorders	Neuroleptic malignant syndrome	198	18.74(16.28-21.58)	18.69(3240.77)	18.29(16.25)	4.19(3.99)	0
Nervous system disorders	Dystonia	179	9(7.76-10.43)	8.97(1254.68)	8.89(7.85)	3.15(2.93)	1.3e-270
Endocrine disorders	Hyperprolactinaemia	178	25.97(22.37-30.16)	25.9(4129.97)	25.13(22.18)	4.65(4.43)	0
Psychiatric disorders	Delirium	175	5.4(4.65-6.26)	5.38(621.06)	5.36(4.73)	2.42(2.2)	1.23e-133
Product issues	Device leakage*	170	4.54(3.91-5.28)	4.53(465.56)	4.51(3.98)	2.17(1.95)	5.42e-100
Psychiatric disorders	Irritability*	169	2.85(2.45-3.32)	2.84(201.69)	2.84(2.5)	1.51(1.28)	7.09e-43
Psychiatric disorders	Suicide attempt*	166	2.93(2.52-3.42)	2.93(210.14)	2.92(2.57)	1.55(1.32)	1.06e-44
Nervous system disorders	Drooling	157	24.96(21.29-29.26)	24.9(3494.99)	24.19(21.18)	4.6(4.36)	0
Psychiatric disorders	Schizoaffective disorder*	144	88.87(74.81-105.56)	88.66(11257.1)	80.06(69.32)	6.32(6.07)	0
Reproductive system and breast disorders	Sexual dysfunction	141	13.24(11.21-15.64)	13.21(1566.25)	13.02(11.32)	3.7(3.46)	0
Injury, poisoning and procedural complications	Medication error*	135	3.12(2.64-3.7)	3.12(193.46)	3.11(2.7)	1.64(1.39)	5.08e-41
Psychiatric disorders	Thinking abnormal*	126	7.05(5.91-8.4)	7.03(646.86)	6.98(6.03)	2.8(2.55)	6.77e-139
Nervous system disorders	Cognitive disorder	125	2.64(2.21-3.14)	2.63(126.45)	2.63(2.27)	1.39(1.14)	1.75e-26
Nervous system disorders	Speech disorder*	124	2.41(2.02-2.87)	2.4(101.39)	2.4(2.07)	1.26(1)	4.83e-21
Nervous system disorders	Parkinsonism	121	13.43(11.22-16.07)	13.4(1366.24)	13.2(11.36)	3.72(3.46)	6.38e-294
Psychiatric disorders	Mental disorder*	117	2.66(2.22-3.2)	2.66(121.04)	2.66(2.28)	1.41(1.14)	2.71e-25
Musculoskeletal and connective tissue disorders	Rhabdomyolysis	114	3.12(2.6-3.75)	3.12(163.61)	3.11(2.67)	1.64(1.37)	1.67e-34
Nervous system disorders	Hypersomnia	113	3.97(3.3-4.78)	3.97(249.75)	3.95(3.39)	1.98(1.71)	4.08e-53
Musculoskeletal and connective tissue disorders	Muscle rigidity	112	9.94(8.25-11.98)	9.92(887.85)	9.81(8.4)	3.29(3.02)	1.11e-190
Psychiatric disorders	Apathy*	111	7.93(6.57-9.56)	7.91(664.17)	7.85(6.71)	2.97(2.7)	1.79e-142
Nervous system disorders	Mental impairment*	109	4.49(3.72-5.42)	4.48(293.57)	4.46(3.81)	2.16(1.88)	1.48e-62
Injury, poisoning and procedural complications	Product administration error*	97	4.95(4.05-6.04)	4.94(303.11)	4.92(4.16)	2.3(2.01)	1.55e-64
Psychiatric disorders	Anger*	97	2.93(2.4-3.58)	2.93(122.95)	2.92(2.47)	1.55(1.26)	1.19e-25
Nervous system disorders	Dysarthria	96	2.68(2.19-3.27)	2.68(100.58)	2.67(2.26)	1.42(1.12)	8.33e-21
Reproductive system and breast disorders	Breast discharge	94	61.19(49.62-75.48)	61.1(5169.94)	56.91(47.75)	5.83(5.52)	0
Injury, poisoning and procedural complications	Product administered at inappropriate site*	93	5.38(4.39-6.6)	5.37(329.06)	5.35(4.51)	2.42(2.12)	4.28e-70
Investigations	Blood creatine phosphokinase increased	88	3.54(2.87-4.36)	3.53(159.29)	3.52(2.96)	1.82(1.51)	1.81e-33
Psychiatric disorders	Catatonia	87	17.95(14.51-22.2)	17.93(1360.68)	17.56(14.7)	4.13(3.82)	9.09e-292
Musculoskeletal and connective tissue disorders	Muscle twitching	87	3.84(3.11-4.75)	3.84(181.98)	3.83(3.21)	1.94(1.63)	2.32e-38
Investigations	Blood prolactin abnormal	82	93.42(74.33-117.42)	93.29(6718.79)	83.82(69.23)	6.39(6.06)	0
Reproductive system and breast disorders	Breast enlargement	82	24.41(19.59-30.41)	24.38(1785.1)	23.7(19.72)	4.57(4.25)	0
General disorders and administration site conditions	Injection site induration	82	6.14(4.94-7.63)	6.13(349.68)	6.09(5.08)	2.61(2.29)	2e-74
Psychiatric disorders	Psychiatric symptom*	80	10.98(8.81-13.7)	10.97(715.37)	10.84(9.01)	3.44(3.12)	5.85e-153
Eye disorders	Eye movement disorder	79	11.84(9.48-14.79)	11.83(771.91)	11.67(9.69)	3.55(3.22)	4.51e-165
Injury, poisoning and procedural complications	Incorrect route of product administration*	79	4.85(3.89-6.05)	4.84(239.58)	4.82(4.01)	2.27(1.95)	1.04e-50
Renal and urinary disorders	Urinary incontinence	77	2.68(2.14-3.35)	2.68(80.55)	2.67(2.21)	1.42(1.09)	2.07e-16
Psychiatric disorders	Intentional self-injury*	69	3.34(2.64-4.23)	3.34(112.43)	3.33(2.73)	1.73(1.39)	2.91e-23
Social circumstances	Imprisonment*	67	39.28(30.74-50.2)	39.24(2382.04)	37.48(30.53)	5.23(4.87)	0
General disorders and administration site conditions	Sudden death*	66	7.11(5.58-9.06)	7.1(343.09)	7.05(5.76)	2.82(2.46)	8.77e-73
Infections and infestations	Injection site abscess	64	28.91(22.53-37.1)	28.88(1663.49)	27.92(22.66)	4.8(4.44)	0
Psychiatric disorders	Loss of libido	64	7.29(5.7-9.33)	7.29(344.17)	7.23(5.89)	2.85(2.49)	5.6e-73
Psychiatric disorders	Libido decreased	63	5.29(4.13-6.77)	5.28(217.39)	5.26(4.27)	2.39(2.03)	8.9e-46
Psychiatric disorders	Substance abuse*	62	7.27(5.66-9.33)	7.26(331.85)	7.21(5.85)	2.85(2.48)	2.66e-70
Gastrointestinal disorders	Salivary hypersecretion	62	6.46(5.03-8.29)	6.45(283.39)	6.41(5.2)	2.68(2.31)	6.46e-60
Product issues	Device occlusion*	61	4.55(3.54-5.85)	4.55(167.86)	4.53(3.67)	2.18(1.81)	4.01e-35
Nervous system disorders	Hypokinesia	61	4.08(3.17-5.25)	4.08(141.17)	4.06(3.29)	2.02(1.66)	2.17e-29
Metabolism and nutrition disorders	Increased appetite*	60	3.62(2.81-4.66)	3.61(112.96)	3.6(2.91)	1.85(1.48)	2.56e-23
Psychiatric disorders	Flat affect*	57	32.16(24.68-41.91)	32.13(1654.32)	30.95(24.8)	4.95(4.57)	0
Metabolism and nutrition disorders	Abnormal weight gain	57	3.9(3-5.05)	3.89(121.96)	3.88(3.12)	1.96(1.58)	3.15e-25
Psychiatric disorders	Social avoidant behaviour*	55	9.91(7.6-12.93)	9.9(435.05)	9.8(7.84)	3.29(2.9)	3.29e-92
Product issues	Product packaging issue*	54	5.72(4.38-7.48)	5.72(208.78)	5.69(4.54)	2.51(2.12)	8.31e-44
Psychiatric disorders	Hallucination, visual*	54	2.84(2.17-3.71)	2.84(64.02)	2.83(2.26)	1.5(1.11)	9.75e-13
Psychiatric disorders	Emotional poverty*	53	29.95(22.76-39.39)	29.92(1429.19)	28.9(22.97)	4.85(4.45)	3.29e-304
Investigations	Investigation*	47	12.58(9.43-16.78)	12.57(492.81)	12.39(9.74)	3.63(3.21)	3.22e-104
Psychiatric disorders	Disturbance in social behaviour*	46	18.1(13.51-24.24)	18.08(726.35)	17.71(13.87)	4.15(3.72)	7.27e-154
Surgical and medical procedures	Self-medication*	46	14.88(11.12-19.93)	14.87(584.63)	14.62(11.46)	3.87(3.45)	1.04e-123
Reproductive system and breast disorders	Breast tenderness	46	6.47(4.84-8.64)	6.46(210.68)	6.42(5.03)	2.68(2.26)	4.61e-44
General disorders and administration site conditions	Injection site extravasation	46	3.32(2.48-4.44)	3.32(74.21)	3.31(2.6)	1.73(1.3)	7.06e-15
Investigations	Drug level increased*	45	2.89(2.15-3.87)	2.89(55.3)	2.88(2.25)	1.53(1.1)	8.44e-11
Psychiatric disorders	Homicidal ideation*	43	12.4(9.17-16.76)	12.39(443.55)	12.22(9.5)	3.61(3.17)	1.54e-93
Eye disorders	Oculogyric crisis	42	20.05(14.76-27.23)	20.04(741.44)	19.58(15.15)	4.29(3.85)	9.63e-157
Injury, poisoning and procedural complications	Wrong product administered*	41	6.35(4.67-8.63)	6.34(183.12)	6.3(4.87)	2.66(2.21)	4.5e-38
General disorders and administration site conditions	Sluggishness*	41	3.94(2.9-5.36)	3.94(89.55)	3.93(3.04)	1.97(1.53)	4.1e-18
Psychiatric disorders	Psychiatric decompensation*	39	19.59(14.26-26.92)	19.58(671.45)	19.14(14.67)	4.26(3.8)	1.28e-141
Psychiatric disorders	Hallucinations, mixed*	39	9.97(7.27-13.67)	9.96(310.73)	9.86(7.57)	3.3(2.84)	3.95e-65
Psychiatric disorders	Psychosexual disorder*	36	132.96(93.48-189.13)	132.88(4052.06)	114.41(85.2)	6.84(6.33)	0
Infections and infestations	Injection site infection	36	11.22(8.07-15.58)	11.21(330.21)	11.07(8.41)	3.47(2.99)	4.11e-69
Psychiatric disorders	Blunted affect*	35	60.65(43.02-85.51)	60.62(1910.32)	56.5(42.38)	5.82(5.32)	0
Reproductive system and breast disorders	Ejaculation failure	34	18.44(13.12-25.91)	18.43(548.07)	18.04(13.58)	4.17(3.68)	5.03e-115
Reproductive system and breast disorders	Priapism	34	10.9(7.77-15.29)	10.89(301.5)	10.76(8.11)	3.43(2.94)	6.33e-63
Investigations	Drug screen positive*	34	5.14(3.67-7.21)	5.14(112.71)	5.12(3.86)	2.35(1.87)	6.17e-23
Musculoskeletal and connective tissue disorders	Trismus	33	6.69(4.75-9.43)	6.69(158.41)	6.64(4.99)	2.73(2.23)	1.33e-32
General disorders and administration site conditions	Hypothermia*	33	3.42(2.43-4.82)	3.42(56.39)	3.41(2.56)	1.77(1.28)	6.31e-11
Renal and urinary disorders	Incontinence	33	3.23(2.29-4.55)	3.23(50.57)	3.22(2.42)	1.69(1.19)	1.11e-09
Psychiatric disorders	Acute psychosis*	32	13.51(9.53-19.16)	13.5(364.5)	13.3(9.93)	3.73(3.23)	4.25e-76
General disorders and administration site conditions	Nonspecific reaction*	32	5.94(4.19-8.41)	5.94(130.43)	5.9(4.41)	2.56(2.06)	1.2e-26
Nervous system disorders	Incoherent*	32	5.45(3.85-7.72)	5.45(115.47)	5.42(4.05)	2.44(1.93)	1.78e-23
Investigations	Drug level decreased*	31	3.1(2.18-4.41)	3.1(43.81)	3.09(2.3)	1.63(1.12)	3.28e-08
Reproductive system and breast disorders	Retrograde ejaculation*	30	44.68(30.94-64.53)	44.66(1213.98)	42.39(31.17)	5.41(4.87)	1.5e-254
Psychiatric disorders	Soliloquy*	30	37.79(26.2-54.49)	37.77(1026.3)	36.14(26.6)	5.18(4.65)	4.15e-215
Nervous system disorders	Brain injury*	30	2.79(1.95-3.99)	2.79(34.35)	2.78(2.06)	1.48(0.96)	3.6e-06
Social circumstances	Physical assault*	29	17.57(12.16-25.39)	17.56(443.44)	17.21(12.65)	4.11(3.57)	1.93e-92
Injury, poisoning and procedural complications	Procedural complication*	28	4.68(3.23-6.78)	4.68(80.48)	4.66(3.41)	2.22(1.68)	5.77e-16
Neoplasms benign, malignant and unspecified (incl cysts and polyps)	Pituitary tumour*	27	18.66(12.74-27.33)	18.65(440.93)	18.26(13.27)	4.19(3.64)	1.13e-91
Psychiatric disorders	Persecutory delusion*	27	11.82(8.08-17.29)	11.82(263.52)	11.66(8.49)	3.54(2.99)	1.86e-54
Psychiatric disorders	Bradyphrenia*	27	3.88(2.66-5.66)	3.88(57.34)	3.86(2.81)	1.95(1.4)	4.86e-11
Psychiatric disorders	Affect lability*	27	2.77(1.9-4.05)	2.77(30.5)	2.77(2.02)	1.47(0.92)	2.59e-05
Investigations	Blood testosterone decreased*	26	3.45(2.35-5.08)	3.45(45.09)	3.44(2.49)	1.78(1.23)	2.03e-08
Respiratory, thoracic and mediastinal disorders	Asphyxia*	26	3.09(2.1-4.54)	3.09(36.57)	3.08(2.23)	1.62(1.07)	1.33e-06
Infections and infestations	Injection site cellulitis	25	14.6(9.83-21.69)	14.6(311.12)	14.36(10.31)	3.84(3.27)	3e-64
Psychiatric disorders	Staring*	25	11.43(7.7-16.96)	11.43(234.54)	11.28(8.11)	3.5(2.93)	3.19e-48
Metabolism and nutrition disorders	Polydipsia*	25	7(4.72-10.38)	7(127.45)	6.95(5)	2.8(2.23)	9.05e-26
Metabolism and nutrition disorders	Overweight	25	4.49(3.03-6.65)	4.49(67.34)	4.47(3.21)	2.16(1.59)	4.1e-13
Psychiatric disorders	Logorrhoea*	24	7.08(4.74-10.58)	7.08(124.2)	7.03(5.02)	2.81(2.23)	4.85e-25
Psychiatric disorders	Dissociation*	24	4.77(3.2-7.13)	4.77(71.17)	4.75(3.4)	2.25(1.67)	6.77e-14
Psychiatric disorders	Major depression*	24	3.36(2.25-5.02)	3.36(39.64)	3.35(2.4)	1.74(1.17)	3.16e-07
Social circumstances	Poor personal hygiene*	23	49.26(32.34-75.05)	49.25(1025.23)	46.5(32.7)	5.54(4.93)	1.15e-212
Neoplasms benign, malignant and unspecified (incl cysts and polyps)	Pituitary tumour benign*	23	14.8(9.8-22.36)	14.8(290.62)	14.55(10.3)	3.86(3.27)	9.59e-60
Psychiatric disorders	Hostility*	23	9.67(6.41-14.59)	9.67(176.62)	9.56(6.78)	3.26(2.67)	5.91e-36
Psychiatric disorders	Decreased interest*	23	3.75(2.49-5.64)	3.74(46.05)	3.73(2.65)	1.9(1.31)	1.43e-08
Product issues	Product label issue*	23	3.35(2.22-5.04)	3.35(37.67)	3.34(2.37)	1.74(1.15)	8.58e-07
Nervous system disorders	Bradykinesia	22	3.88(2.55-5.9)	3.88(46.75)	3.86(2.72)	1.95(1.35)	1.07e-08
Reproductive system and breast disorders	Lactation disorder*	21	44.86(28.91-69.61)	44.85(853.32)	42.56(29.47)	5.41(4.78)	3.75e-176
Social circumstances	Tobacco user*	21	12.52(8.13-19.26)	12.51(219.11)	12.34(8.6)	3.63(3.01)	1.24e-44
Psychiatric disorders	Anorgasmia	21	8.41(5.47-12.93)	8.41(135.71)	8.33(5.82)	3.06(2.44)	2.79e-27
Psychiatric disorders	Behaviour disorder*	21	4.22(2.75-6.48)	4.22(51.28)	4.2(2.93)	2.07(1.45)	1.26e-09
Metabolism and nutrition disorders	Metabolic disorder	21	4.18(2.72-6.41)	4.17(50.44)	4.16(2.9)	2.06(1.44)	1.9e-09
General disorders and administration site conditions	Screaming*	21	3.52(2.29-5.4)	3.52(37.65)	3.51(2.45)	1.81(1.19)	9.43e-07
Product issues	Liquid product physical issue*	21	3.41(2.22-5.24)	3.41(35.66)	3.4(2.38)	1.77(1.15)	2.5e-06
Skin and subcutaneous tissue disorders	Skin mass*	21	3.05(1.98-4.68)	3.05(28.75)	3.04(2.12)	1.6(0.99)	7.32e-05
Injury, poisoning and procedural complications	Sedation complication*	20	7.9(5.09-12.27)	7.9(119.32)	7.83(5.42)	2.97(2.34)	8.39e-24
Reproductive system and breast disorders	Ejaculation disorder	20	6.84(4.4-10.62)	6.84(98.86)	6.79(4.7)	2.76(2.13)	1.53e-19
Psychiatric disorders	Hypomania*	20	5.8(3.74-9)	5.8(78.85)	5.76(3.99)	2.53(1.89)	2.28e-15
Metabolism and nutrition disorders	Hyperphagia*	20	5.61(3.61-8.71)	5.61(75.26)	5.58(3.86)	2.48(1.85)	1.28e-14
General disorders and administration site conditions	Injection site inflammation	20	4.16(2.68-6.45)	4.15(47.67)	4.14(2.87)	2.05(1.42)	7.7e-09
Psychiatric disorders	Tachyphrenia*	19	5.05(3.21-7.92)	5.04(61.22)	5.02(3.44)	2.33(1.68)	1.2e-11
General disorders and administration site conditions	Injection site cyst	18	63.31(39.19-102.28)	63.29(1024.09)	58.81(39.37)	5.88(5.19)	8.31e-210
Social circumstances	Alcohol use*	18	7.15(4.5-11.37)	7.15(94.37)	7.1(4.81)	2.83(2.16)	1.71e-18
Psychiatric disorders	Alcohol abuse*	18	6.11(3.85-9.72)	6.11(76.41)	6.08(4.12)	2.6(1.94)	9.12e-15
Psychiatric disorders	Enuresis*	18	4.62(2.91-7.35)	4.62(50.83)	4.6(3.12)	2.2(1.54)	1.93e-09
Investigations	Hormone level abnormal*	18	3.71(2.33-5.89)	3.71(35.46)	3.7(2.51)	1.89(1.22)	3.21e-06
Psychiatric disorders	Bruxism*	18	3.4(2.14-5.4)	3.4(30.35)	3.39(2.3)	1.76(1.1)	3.8e-05
Social circumstances	Substance use*	17	11.78(7.29-19.01)	11.77(165.2)	11.62(7.78)	3.54(2.85)	5.04e-33
Reproductive system and breast disorders	Infertility	17	11.38(7.05-18.37)	11.38(158.69)	11.23(7.53)	3.49(2.8)	1.1e-31
Metabolism and nutrition disorders	Metabolic syndrome*	17	10.88(6.74-17.56)	10.88(150.47)	10.75(7.2)	3.43(2.74)	5.42e-30
Psychiatric disorders	Inappropriate affect*	17	10.82(6.7-17.46)	10.82(149.49)	10.69(7.16)	3.42(2.73)	8.62e-30
Psychiatric disorders	Obsessive thoughts*	17	10.48(6.49-16.91)	10.47(143.84)	10.35(6.94)	3.37(2.69)	1.25e-28
Nervous system disorders	Language disorder*	17	7.25(4.5-11.69)	7.25(90.78)	7.19(4.82)	2.85(2.16)	1.1e-17
Nervous system disorders	Stupor*	16	5.49(3.36-8.98)	5.49(58.42)	5.46(3.62)	2.45(1.75)	6.21e-11
Psychiatric disorders	Impulsive behaviour*	16	4.57(2.8-7.47)	4.57(44.35)	4.55(3.02)	2.19(1.48)	5.12e-08
Psychiatric disorders	Antisocial behaviour*	15	16(9.6-26.67)	16(206.82)	15.71(10.24)	3.97(3.24)	3.07e-41
Social circumstances	Living in residential institution*	15	7.87(4.73-13.09)	7.87(89.09)	7.8(5.1)	2.96(2.24)	3.49e-17
Psychiatric disorders	Communication disorder*	15	4.15(2.5-6.9)	4.15(35.74)	4.14(2.71)	2.05(1.33)	3.45e-06
Psychiatric disorders	Feeling of despair*	15	3.35(2.02-5.56)	3.35(24.64)	3.34(2.19)	1.74(1.02)	0.000716349
Injury, poisoning and procedural complications	Exposure to contaminated device*	14	50.1(29.2-85.95)	50.09(634.59)	47.25(30.08)	5.56(4.79)	1.22e-127
Psychiatric disorders	Boredom*	14	41.09(24.02-70.3)	41.08(521.24)	39.16(24.99)	5.29(4.53)	1.04e-104
Psychiatric disorders	Illusion*	14	8.71(5.15-14.75)	8.71(94.56)	8.63(5.55)	3.11(2.36)	3.29e-18
Nervous system disorders	Psychomotor skills impaired*	14	5.26(3.11-8.89)	5.26(47.94)	5.23(3.37)	2.39(1.64)	1.15e-08
Psychiatric disorders	Alcoholism*	14	3.29(1.95-5.56)	3.29(22.23)	3.28(2.11)	1.71(0.97)	0.00243208
Metabolism and nutrition disorders	Hypermetabolism*	13	26.52(15.26-46.07)	26.51(309.11)	25.71(16.19)	4.68(3.9)	2.06e-61
Psychiatric disorders	Stereotypy*	13	14.49(8.37-25.08)	14.49(160.39)	14.25(9.01)	3.83(3.05)	2.03e-31
Psychiatric disorders	Libido disorder	13	9.56(5.53-16.51)	9.55(98.41)	9.45(5.98)	3.24(2.47)	7.03e-19
Psychiatric disorders	Libido increased*	13	7.08(4.1-12.22)	7.07(67.23)	7.02(4.45)	2.81(2.04)	1.52e-12
Nervous system disorders	Akinesia*	13	6.77(3.92-11.69)	6.77(63.43)	6.72(4.26)	2.75(1.97)	9.01e-12
Musculoskeletal and connective tissue disorders	Torticollis*	13	6.54(3.79-11.29)	6.54(60.55)	6.5(4.12)	2.7(1.93)	3.48e-11
Nervous system disorders	Slow speech	13	5.17(3-8.93)	5.17(43.49)	5.15(3.26)	2.36(1.59)	1.07e-07
Surgical and medical procedures	Emergency care*	13	4.36(2.53-7.52)	4.36(33.47)	4.34(2.75)	2.12(1.34)	1.22e-05
Musculoskeletal and connective tissue disorders	Posture abnormal*	13	4.09(2.37-7.06)	4.09(30.22)	4.08(2.58)	2.03(1.25)	5.74e-05
Metabolism and nutrition disorders	Diet refusal*	12	17.06(9.63-30.21)	17.05(177.64)	16.73(10.37)	4.06(3.25)	1.15e-34
Nervous system disorders	Slow response to stimuli*	12	8.84(5-15.61)	8.83(82.49)	8.75(5.44)	3.13(2.32)	1.55e-15
Metabolism and nutrition disorders	Water intoxication*	11	24.32(13.35-44.31)	24.32(238.83)	23.64(14.31)	4.56(3.72)	1.49e-46
Product issues	Product outer packaging issue*	11	12.84(7.08-23.29)	12.84(118.21)	12.65(7.69)	3.66(2.82)	1.53e-22
General disorders and administration site conditions	Therapeutic response increased*	11	11.33(6.25-20.55)	11.33(102.18)	11.19(6.8)	3.48(2.64)	2.42e-19
Nervous system disorders	Post-injection delirium sedation syndrome*	11	11.22(6.19-20.34)	11.22(100.98)	11.08(6.73)	3.47(2.63)	4.22e-19
Social circumstances	Homicide*	11	8.42(4.65-15.25)	8.42(71.17)	8.34(5.07)	3.06(2.22)	3.9e-13
Product issues	Product container seal issue*	11	7.7(4.25-13.95)	7.7(63.56)	7.64(4.65)	2.93(2.1)	1.32e-11
Eye disorders	Gaze palsy*	11	7.14(3.94-12.93)	7.14(57.56)	7.09(4.31)	2.82(1.99)	2.11e-10
Eye disorders	Excessive eye blinking*	11	7.02(3.88-12.7)	7.02(56.26)	6.96(4.24)	2.8(1.96)	3.86e-10
Reproductive system and breast disorders	Breast swelling	11	4.12(2.28-7.45)	4.12(25.84)	4.1(2.5)	2.04(1.2)	0.000558046
General disorders and administration site conditions	Injection site discharge	11	3.43(1.9-6.2)	3.43(18.85)	3.42(2.08)	1.77(0.94)	0.0152964
Neoplasms benign, malignant and unspecified (incl cysts and polyps)	Prolactin-producing pituitary tumour*	10	51.64(27.25-97.85)	51.63(466.95)	48.62(28.48)	5.6(4.71)	6.02e-91
Reproductive system and breast disorders	Breast engorgement	10	43.17(22.85-81.55)	43.16(391.16)	41.04(24.11)	5.36(4.47)	4.68e-76
Investigations	Spermatozoa abnormal*	10	41.42(21.94-78.18)	41.41(375.29)	39.46(23.19)	5.3(4.41)	6.15e-73
Nervous system disorders	Cogwheel rigidity	10	10.84(5.81-20.22)	10.83(88.09)	10.7(6.35)	3.42(2.54)	2.35e-16
Psychiatric disorders	Psychotic behaviour*	10	9.15(4.9-17.06)	9.15(71.74)	9.06(5.38)	3.18(2.3)	4.11e-13
Investigations	Antipsychotic drug level increased*	10	3.41(1.83-6.35)	3.41(16.98)	3.4(2.02)	1.77(0.89)	0.0405739
Psychiatric disorders	Thought blocking*	9	16.96(8.76-32.82)	16.96(132.38)	16.63(9.57)	4.06(3.13)	8.2e-25
Investigations	Antipsychotic drug level below therapeutic*	9	13.37(6.92-25.84)	13.37(101.37)	13.17(7.59)	3.72(2.8)	9.43e-19
General disorders and administration site conditions	Injection site ulcer	9	10.27(5.32-19.82)	10.27(74.36)	10.15(5.86)	3.34(2.43)	1.85e-13
Psychiatric disorders	Abulia*	9	9.76(5.06-18.84)	9.76(69.95)	9.66(5.57)	3.27(2.35)	1.36e-12
Psychiatric disorders	Violence-related symptom*	9	5.66(2.94-10.9)	5.66(34.26)	5.62(3.25)	2.49(1.58)	1.52e-05
Injury, poisoning and procedural complications	Lack of injection site rotation	9	5.6(2.91-10.78)	5.6(33.74)	5.56(3.22)	2.48(1.56)	1.93e-05
Investigations	Lipids increased	9	5.04(2.62-9.71)	5.04(28.99)	5.02(2.9)	2.33(1.41)	0.000170955
Psychiatric disorders	Delusional disorder, unspecified type*	8	13.51(6.72-27.18)	13.51(91.18)	13.31(7.42)	3.73(2.76)	1.71e-16
Nervous system disorders	Oromandibular dystonia	8	10.91(5.43-21.93)	10.91(71.09)	10.78(6.01)	3.43(2.46)	1.3e-12
Metabolism and nutrition disorders	Underweight*	8	4.02(2.01-8.05)	4.02(18.03)	4(2.24)	2(1.04)	0.0312387
Musculoskeletal and connective tissue disorders	Muscle contracture	8	3.98(1.99-7.98)	3.98(17.78)	3.97(2.22)	1.99(1.02)	0.0351432
Psychiatric disorders	Neglect of personal appearance*	7	30.22(14.21-64.25)	30.21(190.66)	29.17(15.52)	4.87(3.83)	6.12e-35
Gastrointestinal disorders	Protrusion tongue	7	11.02(5.23-23.24)	11.02(62.95)	10.89(5.83)	3.44(2.42)	8.4e-11
Social circumstances	Drug abuser*	7	8.76(4.16-18.45)	8.76(47.6)	8.68(4.65)	3.12(2.09)	7.14e-08
Nervous system disorders	Anosognosia*	7	8.16(3.87-17.18)	8.16(43.53)	8.09(4.34)	3.02(1.99)	4.29e-07
Nervous system disorders	Reduced facial expression	7	7.33(3.48-15.43)	7.33(37.93)	7.27(3.9)	2.86(1.84)	5.1e-06
Psychiatric disorders	Mutism*	7	5.28(2.51-11.11)	5.28(24.15)	5.25(2.82)	2.39(1.37)	0.00234659
General disorders and administration site conditions	Injection site hypoaesthesia	7	4.89(2.32-10.27)	4.88(21.5)	4.86(2.61)	2.28(1.26)	0.00770623
Nervous system disorders	Judgement impaired*	7	4.82(2.29-10.14)	4.82(21.09)	4.8(2.58)	2.26(1.24)	0.00927127
Social circumstances	Contraindication to medical treatment*	7	4.7(2.24-9.89)	4.7(20.3)	4.68(2.51)	2.23(1.2)	0.0132347
Nervous system disorders	Intellectual disability*	7	4.66(2.22-9.79)	4.66(19.99)	4.64(2.49)	2.21(1.19)	0.0151845
Psychiatric disorders	Automatism*	6	29.49(13.06-66.59)	29.49(159.36)	28.49(14.41)	4.83(3.72)	2.82e-28
Nervous system disorders	Patient elopement*	6	23.42(10.4-52.73)	23.42(125.18)	22.79(11.56)	4.51(3.4)	5.46e-22
Psychiatric disorders	Belligerence*	6	17.06(7.6-38.28)	17.05(88.82)	16.73(8.5)	4.06(2.96)	2.76e-15
Psychiatric disorders	Delusion of grandeur*	6	14.4(6.42-32.27)	14.4(73.5)	14.16(7.21)	3.82(2.72)	1.89e-12
Nervous system disorders	Tongue paralysis*	6	10.31(4.61-23.06)	10.3(49.78)	10.19(5.19)	3.35(2.25)	4.78e-08
Nervous system disorders	Parkinsonian gait	6	10.09(4.51-22.58)	10.09(48.55)	9.98(5.09)	3.32(2.22)	8.12e-08
Psychiatric disorders	Pressure of speech*	6	9.71(4.34-21.72)	9.71(46.34)	9.61(4.9)	3.26(2.17)	2.1e-07
Psychiatric disorders	Suspiciousness*	6	9.01(4.03-20.16)	9.01(42.28)	8.93(4.55)	3.16(2.06)	1.2e-06
Injury, poisoning and procedural complications	Heat illness*	6	8.63(3.86-19.3)	8.63(40.07)	8.55(4.36)	3.1(2)	3.12e-06
Investigations	Electrocardiogram repolarisation abnormality*	6	8.23(3.68-18.39)	8.23(37.71)	8.15(4.16)	3.03(1.93)	8.63e-06
Psychiatric disorders	Morbid thoughts*	6	5.71(2.56-12.74)	5.7(23.12)	5.67(2.9)	2.5(1.41)	0.00487705
Psychiatric disorders	Attention-seeking behaviour*	5	35.16(14.36-86.08)	35.16(159.1)	33.75(15.96)	5.08(3.87)	3.55e-27
Social circumstances	Patient uncooperative*	5	12.36(5.11-29.9)	12.36(51.43)	12.19(5.82)	3.61(2.42)	5.23e-08
Investigations	Electrocardiogram QT interval abnormal	5	11.11(4.6-26.86)	11.11(45.4)	10.98(5.25)	3.46(2.27)	6.34e-07
Social circumstances	Exercise lack of*	5	10.41(4.31-25.14)	10.41(41.97)	10.29(4.92)	3.36(2.18)	2.64e-06
Social circumstances	Inadequate diet	5	10.12(4.19-24.45)	10.12(40.6)	10.01(4.79)	3.32(2.14)	4.67e-06
Investigations	Drug level abnormal*	5	9.97(4.13-24.09)	9.97(39.88)	9.86(4.72)	3.3(2.12)	6.3e-06
Reproductive system and breast disorders	Male sexual dysfunction	5	9.02(3.74-21.79)	9.02(35.28)	8.94(4.27)	3.16(1.97)	4.27e-05
Psychiatric disorders	Hallucination, tactile*	5	8.34(3.46-20.13)	8.34(31.98)	8.27(3.96)	3.05(1.86)	0.000170007
Social circumstances	Mental disability*	5	8.11(3.36-19.57)	8.11(30.86)	8.04(3.85)	3.01(1.82)	0.000272135
Psychiatric disorders	Premature ejaculation*	5	7.75(3.21-18.71)	7.75(29.14)	7.69(3.68)	2.94(1.76)	0.000558647
Psychiatric disorders	Orgasm abnormal*	5	6.53(2.71-15.74)	6.53(23.21)	6.48(3.1)	2.7(1.51)	0.0067898
Psychiatric disorders	Manic symptom*	4	44.1(16.12-120.61)	44.1(159.83)	41.89(18.05)	5.39(4.06)	9.27e-26
Investigations	Blood prolactin decreased*	4	22.35(8.28-60.35)	22.35(79.4)	21.78(9.49)	4.44(3.13)	3.05e-12
Psychiatric disorders	Schizophreniform disorder*	4	18.33(6.81-49.39)	18.33(64.1)	17.95(7.83)	4.17(2.86)	1.18e-09
General disorders and administration site conditions	Injection site granuloma	4	17.83(6.62-48.02)	17.83(62.19)	17.47(7.63)	4.13(2.82)	2.49e-09
Psychiatric disorders	Malignant catatonia*	4	16(5.95-43.03)	16(55.15)	15.71(6.86)	3.97(2.67)	3.89e-08
Psychiatric disorders	Decreased eye contact*	4	12.31(4.59-33.05)	12.31(40.96)	12.15(5.32)	3.6(2.3)	1.02e-05
Psychiatric disorders	Grandiosity*	4	11.91(4.44-31.96)	11.91(39.4)	11.75(5.15)	3.55(2.25)	1.89e-05
Reproductive system and breast disorders	Infertility male*	4	10.07(3.76-27)	10.07(32.28)	9.96(4.36)	3.32(2.02)	0.000313859
Product issues	Suspected product tampering*	4	8.18(3.05-21.9)	8.18(24.95)	8.11(3.56)	3.02(1.72)	0.00581116
Investigations	Creatinine renal clearance abnormal	4	7.57(2.83-20.27)	7.57(22.6)	7.51(3.3)	2.91(1.61)	0.0148963
Psychiatric disorders	Compulsions*	4	7.54(2.82-20.17)	7.54(22.47)	7.48(3.28)	2.9(1.6)	0.0157275
Reproductive system and breast disorders	Ejaculation delayed*	4	7.52(2.81-20.13)	7.52(22.4)	7.46(3.27)	2.9(1.6)	0.0161573
Investigations	Blood prolactin	3	222.49(62.07-797.55)	222.48(519.71)	175.02(60.14)	7.45(5.83)	8.5e-78
Infections and infestations	Application site abscess	3	59.69(18.48-192.77)	59.69(161.32)	55.69(20.88)	5.8(4.29)	1.68e-23
Social circumstances	Caffeine consumption*	3	56.92(17.66-183.47)	56.91(154.05)	53.27(20)	5.74(4.23)	2.14e-22
Psychiatric disorders	Thought insertion*	3	50.99(15.88-163.7)	50.99(138.37)	48.04(18.1)	5.59(4.09)	5.23e-20
General disorders and administration site conditions	Administration site induration	3	34.96(11.01-111.04)	34.96(94.9)	33.57(12.76)	5.07(3.59)	2.25e-13
Investigations	Sperm concentration zero*	3	32.63(10.29-103.48)	32.63(88.45)	31.41(11.96)	4.97(3.49)	2.19e-12
Nervous system disorders	Amimia*	3	29.14(9.21-92.17)	29.13(78.7)	28.16(10.74)	4.82(3.34)	6.82e-11
Investigations	Myelocyte count increased*	3	17.24(5.49-54.08)	17.23(44.93)	16.9(6.49)	4.08(2.62)	1.1e-05
Investigations	Neurotransmitter level altered*	3	16.1(5.14-50.48)	16.1(41.67)	15.81(6.08)	3.98(2.52)	3.52e-05
Psychiatric disorders	Dissociative identity disorder*	3	13.99(4.47-43.78)	13.98(35.56)	13.77(5.3)	3.78(2.32)	0.000315389
Social circumstances	Victim of abuse	3	13.67(4.37-42.8)	13.67(34.65)	13.46(5.18)	3.75(2.29)	0.000436684
Psychiatric disorders	Regressive behaviour*	3	12.12(3.87-37.88)	12.12(30.15)	11.95(4.6)	3.58(2.12)	0.00222373
Injury, poisoning and procedural complications	Pneumothorax traumatic*	3	11.71(3.75-36.6)	11.71(28.97)	11.56(4.45)	3.53(2.07)	0.00340559
Psychiatric disorders	Self-destructive behaviour	3	10.55(3.38-32.95)	10.55(25.6)	10.43(4.02)	3.38(1.93)	0.0115837
Eye disorders	Extraocular muscle disorder*	3	9.83(3.15-30.68)	9.83(23.51)	9.72(3.75)	3.28(1.83)	0.0248506
Investigations	Corneal reflex decreased*	3	9.2(2.95-28.71)	9.2(21.68)	9.11(3.52)	3.19(1.73)	0.0484813
