# Supplementary material for: A multidimensional assessment of adverse events associated with paliperidone palmitate: a real-world pharmacovigilance study using the FAERS and JADER databases
Source: BMC Psychiatry. 2025 Jan 20;25:52. doi: 10.1186/s12888-025-06493-0 (PMC11744949; doi:10.1186/s12888-025-06493-0)
Supplement: Supplementary file 5 — Supplementary Material 5. Table S3:Complete results of the sensitivity analysis. The asterisks indicate unexpected signals that are not listed in the drug label. [file 12888_2025_6493_MOESM5_ESM.xlsx]

## Sheet: Sheet1
System Organ Class	PTs	Case reports	ROR(95%CI)	PRR(χ2)	EBGM(EBGM05)	IC(IC025)	adjustedP
Surgical and medical procedures	Hospitalisation*	468	11.46 ( 10.45 - 12.57 )	11.16 ( 4324.3 )	11.12 ( 10.3 )	3.48 ( 3.34 )	0
Investigations	Weight increased	444	7.78 ( 7.08 - 8.55 )	7.59 ( 2545.26 )	7.58 ( 7 )	2.92 ( 2.78 )	0
General disorders and administration site conditions	Condition aggravated*	338	4.42 ( 3.97 - 4.93 )	4.35 ( 875.59 )	4.35 ( 3.97 )	2.12 ( 1.96 )	1.93e-189
Investigations	Blood prolactin increased	322	279.16 ( 248.8 - 313.22 )	273.68 ( 80190.37 )	250.93 ( 227.89 )	7.97 ( 7.8 )	0
General disorders and administration site conditions	Injection site pain	271	3.44 ( 3.05 - 3.88 )	3.4 ( 461.21 )	3.4 ( 3.07 )	1.77 ( 1.59 )	1.59e-99
Psychiatric disorders	Psychotic disorder	262	36.04 ( 31.88 - 40.75 )	35.48 ( 8680.54 )	35.08 ( 31.65 )	5.13 ( 4.95 )	0
General disorders and administration site conditions	Injection site nodule	260	88.92 ( 78.53 - 100.69 )	87.52 ( 21613.87 )	85.08 ( 76.67 )	6.41 ( 6.23 )	0
Reproductive system and breast disorders	Galactorrhoea	239	132.84 ( 116.59 - 151.34 )	130.91 ( 29529.11 )	125.49 ( 112.51 )	6.97 ( 6.78 )	0
General disorders and administration site conditions	Therapeutic response decreased*	232	14.71 ( 12.92 - 16.76 )	14.52 ( 2909.29 )	14.45 ( 12.97 )	3.85 ( 3.66 )	0
Injury, poisoning and procedural complications	Incorrect dose administered*	196	3.46 ( 3 - 3.98 )	3.43 ( 337.43 )	3.42 ( 3.04 )	1.78 ( 1.57 )	1.41e-72
General disorders and administration site conditions	Adverse event*	195	7.8 ( 6.77 - 8.98 )	7.72 ( 1138.63 )	7.7 ( 6.84 )	2.94 ( 2.74 )	6.89e-246
Social circumstances	Refusal of treatment by patient*	194	145.08 ( 125.51 - 167.69 )	143.37 ( 26181.19 )	136.89 ( 121.26 )	7.1 ( 6.88 )	0
General disorders and administration site conditions	Treatment noncompliance*	174	13.08 ( 11.27 - 15.2 )	12.96 ( 1913.07 )	12.9 ( 11.39 )	3.69 ( 3.47 )	0
Injury, poisoning and procedural complications	Underdose*	169	8.12 ( 6.98 - 9.45 )	8.05 ( 1041.61 )	8.03 ( 7.07 )	3.01 ( 2.78 )	9.87e-225
Psychiatric disorders	Schizophrenia	162	49.57 ( 42.41 - 57.94 )	49.09 ( 7510.45 )	48.32 ( 42.4 )	5.59 ( 5.37 )	0
General disorders and administration site conditions	Injection site mass	154	15.01 ( 12.8 - 17.6 )	14.88 ( 1985.21 )	14.81 ( 12.97 )	3.89 ( 3.66 )	0
Reproductive system and breast disorders	Amenorrhoea	150	34.82 ( 29.62 - 40.93 )	34.51 ( 4826.93 )	34.13 ( 29.81 )	5.09 ( 4.86 )	0
Psychiatric disorders	Aggression*	135	10.76 ( 9.08 - 12.75 )	10.68 ( 1180.67 )	10.64 ( 9.23 )	3.41 ( 3.16 )	2.18e-254
Psychiatric disorders	Hallucination, auditory*	135	33.44 ( 28.21 - 39.65 )	33.17 ( 4167.68 )	32.82 ( 28.46 )	5.04 ( 4.79 )	0
Nervous system disorders	Akathisia	123	33.3 ( 27.86 - 39.8 )	33.06 ( 3782.97 )	32.71 ( 28.17 )	5.03 ( 4.77 )	0
Product issues	Syringe issue*	120	24.68 ( 20.61 - 29.56 )	24.51 ( 2684.93 )	24.32 ( 20.91 )	4.6 ( 4.34 )	0
Product issues	Device leakage*	108	10.65 ( 8.81 - 12.88 )	10.59 ( 935.25 )	10.56 ( 9.01 )	3.4 ( 3.12 )	4.58e-201
Reproductive system and breast disorders	Gynaecomastia	103	10.66 ( 8.78 - 12.94 )	10.6 ( 892.89 )	10.57 ( 8.98 )	3.4 ( 3.12 )	7.43e-192
Injury, poisoning and procedural complications	Accidental exposure to product*	101	3.99 ( 3.28 - 4.85 )	3.97 ( 224.61 )	3.97 ( 3.37 )	1.99 ( 1.7 )	7.15e-48
Psychiatric disorders	Paranoia*	100	23.36 ( 19.18 - 28.46 )	23.22 ( 2110.81 )	23.05 ( 19.54 )	4.53 ( 4.24 )	0
Nervous system disorders	Extrapyramidal disorder	99	13.76 ( 11.29 - 16.77 )	13.68 ( 1159.15 )	13.63 ( 11.55 )	3.77 ( 3.48 )	4.56e-249
Psychiatric disorders	Suicidal ideation*	98	4.17 ( 3.42 - 5.09 )	4.15 ( 234.48 )	4.15 ( 3.51 )	2.05 ( 1.76 )	5.5e-50
General disorders and administration site conditions	Injection site reaction	97	5.34 ( 4.37 - 6.52 )	5.32 ( 339.65 )	5.31 ( 4.49 )	2.41 ( 2.12 )	1.19e-72
General disorders and administration site conditions	Adverse drug reaction*	97	4.03 ( 3.3 - 4.92 )	4.01 ( 219.08 )	4 ( 3.39 )	2 ( 1.71 )	1.17e-46
Psychiatric disorders	Agitation	96	5.11 ( 4.18 - 6.25 )	5.09 ( 315.06 )	5.08 ( 4.29 )	2.34 ( 2.05 )	2.41e-67
Psychiatric disorders	Hallucination*	88	4.58 ( 3.71 - 5.65 )	4.56 ( 244.53 )	4.56 ( 3.82 )	2.19 ( 1.88 )	4.35e-52
Psychiatric disorders	Delusion*	78	19.92 ( 15.94 - 24.91 )	19.83 ( 1386.14 )	19.71 ( 16.35 )	4.3 ( 3.97 )	4.42e-297
Nervous system disorders	Sedation	77	11.98 ( 9.57 - 14.99 )	11.92 ( 767.88 )	11.88 ( 9.85 )	3.57 ( 3.24 )	2.15e-164
Product issues	Needle issue*	73	9.75 ( 7.74 - 12.27 )	9.71 ( 568.5 )	9.68 ( 7.98 )	3.27 ( 2.94 )	1.64e-121
Psychiatric disorders	Abnormal behaviour*	72	7.23 ( 5.73 - 9.11 )	7.2 ( 383.78 )	7.19 ( 5.92 )	2.85 ( 2.51 )	7.46e-82
Reproductive system and breast disorders	Erectile dysfunction	71	11.17 ( 8.85 - 14.11 )	11.13 ( 652.43 )	11.09 ( 9.12 )	3.47 ( 3.13 )	1.84e-139
Product issues	Device malfunction*	70	3.92 ( 3.1 - 4.96 )	3.91 ( 151.42 )	3.9 ( 3.21 )	1.96 ( 1.62 )	6.6e-32
Psychiatric disorders	Restlessness	66	6.84 ( 5.37 - 8.71 )	6.82 ( 327.11 )	6.8 ( 5.56 )	2.77 ( 2.41 )	1.35e-69
Nervous system disorders	Tardive dyskinesia	66	7.74 ( 6.07 - 9.86 )	7.71 ( 384.72 )	7.69 ( 6.28 )	2.94 ( 2.59 )	5.98e-82
Psychiatric disorders	Completed suicide*	60	2.77 ( 2.15 - 3.57 )	2.77 ( 67.73 )	2.77 ( 2.24 )	1.47 ( 1.1 )	8.29e-14
Psychiatric disorders	Delirium	58	6.57 ( 5.07 - 8.5 )	6.55 ( 272.29 )	6.54 ( 5.27 )	2.71 ( 2.33 )	1.04e-57
General disorders and administration site conditions	Injection site swelling	58	2.87 ( 2.22 - 3.72 )	2.87 ( 70.6 )	2.87 ( 2.31 )	1.52 ( 1.14 )	2.03e-14
Psychiatric disorders	Mania	55	13.34 ( 10.23 - 17.39 )	13.3 ( 622.99 )	13.25 ( 10.61 )	3.73 ( 3.34 )	1.35e-132
Nervous system disorders	Dyskinesia	54	4.98 ( 3.81 - 6.51 )	4.97 ( 170.97 )	4.96 ( 3.97 )	2.31 ( 1.92 )	5.97e-36
Psychiatric disorders	Psychotic symptom*	53	98.45 ( 74.86 - 129.49 )	98.14 ( 4934.93 )	95.07 ( 75.59 )	6.57 ( 6.17 )	0
Endocrine disorders	Hyperprolactinaemia	50	26.29 ( 19.9 - 34.75 )	26.22 ( 1202.41 )	26 ( 20.59 )	4.7 ( 4.29 )	8.45e-256
Nervous system disorders	Dystonia	50	9.19 ( 6.96 - 12.14 )	9.17 ( 362.78 )	9.14 ( 7.24 )	3.19 ( 2.79 )	7.34e-77
Injury, poisoning and procedural complications	Medication error*	48	4.08 ( 3.08 - 5.42 )	4.07 ( 111.3 )	4.07 ( 3.21 )	2.03 ( 1.61 )	4.3e-23
Nervous system disorders	Drooling	47	26.97 ( 20.23 - 35.96 )	26.9 ( 1161.78 )	26.67 ( 20.97 )	4.74 ( 4.32 )	7.96e-247
Reproductive system and breast disorders	Breast discharge	47	108.86 ( 81.34 - 145.69 )	108.55 ( 4833.93 )	104.8 ( 82.13 )	6.71 ( 6.29 )	0
Reproductive system and breast disorders	Sexual dysfunction	45	15.41 ( 11.49 - 20.66 )	15.37 ( 601.69 )	15.3 ( 11.97 )	3.94 ( 3.51 )	1.61e-127
Investigations	Blood prolactin abnormal	43	171.49 ( 126.07 - 233.26 )	171.04 ( 6877.76 )	161.89 ( 125.14 )	7.34 ( 6.89 )	0
Reproductive system and breast disorders	Breast enlargement	37	39.98 ( 28.9 - 55.32 )	39.89 ( 1384.68 )	39.38 ( 30.01 )	5.3 ( 4.83 )	1.57e-292
Social circumstances	Imprisonment*	37	78.36 ( 56.52 - 108.65 )	78.19 ( 2748.06 )	76.23 ( 58 )	6.25 ( 5.78 )	0
Nervous system disorders	Neuroleptic malignant syndrome	35	11.97 ( 8.59 - 16.69 )	11.95 ( 349.87 )	11.91 ( 9.02 )	3.57 ( 3.09 )	1.87e-73
Product issues	Product leakage*	34	26.36 ( 18.8 - 36.96 )	26.31 ( 820.71 )	26.09 ( 19.66 )	4.71 ( 4.22 )	7.97e-173
Psychiatric disorders	Schizoaffective disorder*	33	69.24 ( 49.02 - 97.81 )	69.1 ( 2165.22 )	67.57 ( 50.61 )	6.08 ( 5.58 )	0
Psychiatric disorders	Mental disorder*	33	2.76 ( 1.96 - 3.89 )	2.76 ( 37.05 )	2.76 ( 2.07 )	1.46 ( 0.97 )	5.1e-07
Infections and infestations	Injection site abscess	32	52.4 ( 36.93 - 74.34 )	52.3 ( 1582.65 )	51.42 ( 38.37 )	5.68 ( 5.18 )	0
Nervous system disorders	Parkinsonism	28	11.31 ( 7.8 - 16.39 )	11.29 ( 261.61 )	11.25 ( 8.24 )	3.49 ( 2.95 )	2.27e-54
Psychiatric disorders	Thinking abnormal*	28	5.73 ( 3.96 - 8.31 )	5.72 ( 108.99 )	5.71 ( 4.19 )	2.51 ( 1.98 )	3.12e-22
Psychiatric disorders	Anger*	26	2.89 ( 1.97 - 4.25 )	2.89 ( 32.07 )	2.89 ( 2.09 )	1.53 ( 0.97 )	7.03e-06
General disorders and administration site conditions	Injection site extravasation	26	6.91 ( 4.7 - 10.16 )	6.9 ( 130.93 )	6.89 ( 4.99 )	2.78 ( 2.23 )	8.74e-27
Product issues	Product packaging issue*	26	10.13 ( 6.89 - 14.89 )	10.11 ( 212.79 )	10.08 ( 7.3 )	3.33 ( 2.78 )	5.59e-44
General disorders and administration site conditions	Injection site induration	24	6.59 ( 4.41 - 9.84 )	6.58 ( 113.37 )	6.57 ( 4.7 )	2.72 ( 2.14 )	5.2e-23
General disorders and administration site conditions	Injection site rash	23	2.91 ( 1.93 - 4.38 )	2.91 ( 28.81 )	2.91 ( 2.06 )	1.54 ( 0.95 )	3.81e-05
Musculoskeletal and connective tissue disorders	Muscle rigidity	23	7.45 ( 4.95 - 11.22 )	7.44 ( 127.88 )	7.42 ( 5.27 )	2.89 ( 2.3 )	5.27e-26
Psychiatric disorders	Loss of libido	22	9.19 ( 6.05 - 13.97 )	9.18 ( 159.91 )	9.16 ( 6.45 )	3.19 ( 2.59 )	1.24e-32
Psychiatric disorders	Apathy*	22	5.74 ( 3.78 - 8.73 )	5.74 ( 85.91 )	5.73 ( 4.04 )	2.52 ( 1.92 )	3.61e-17
Investigations	Blood creatine phosphokinase increased	22	3.25 ( 2.14 - 4.94 )	3.25 ( 34.18 )	3.24 ( 2.29 )	1.7 ( 1.1 )	2.84e-06
Psychiatric disorders	Catatonia	22	16.46 ( 10.82 - 25.04 )	16.44 ( 317.31 )	16.36 ( 11.52 )	4.03 ( 3.43 )	2.04e-65
Nervous system disorders	Mental impairment*	22	3.32 ( 2.19 - 5.05 )	3.32 ( 35.67 )	3.32 ( 2.34 )	1.73 ( 1.13 )	1.37e-06
Psychiatric disorders	Substance abuse*	21	9.02 ( 5.88 - 13.85 )	9.01 ( 149.19 )	8.99 ( 6.28 )	3.17 ( 2.55 )	2.5e-30
General disorders and administration site conditions	Nonspecific reaction*	21	14.34 ( 9.34 - 22.03 )	14.33 ( 259.1 )	14.26 ( 9.96 )	3.83 ( 3.22 )	3.5e-53
Psychiatric disorders	Libido decreased	21	6.47 ( 4.22 - 9.93 )	6.46 ( 96.79 )	6.45 ( 4.51 )	2.69 ( 2.07 )	2.11e-19
Injury, poisoning and procedural complications	Product administration error*	21	3.93 ( 2.56 - 6.03 )	3.92 ( 45.71 )	3.92 ( 2.74 )	1.97 ( 1.35 )	1.08e-08
General disorders and administration site conditions	Nodule	20	5.41 ( 3.49 - 8.4 )	5.41 ( 71.76 )	5.4 ( 3.74 )	2.43 ( 1.8 )	3.96e-14
Injury, poisoning and procedural complications	Procedural complication*	20	12.31 ( 7.93 - 19.1 )	12.29 ( 206.68 )	12.25 ( 8.48 )	3.61 ( 2.98 )	3.49e-42
Eye disorders	Eye movement disorder	20	10.93 ( 7.04 - 16.96 )	10.92 ( 179.58 )	10.88 ( 7.54 )	3.44 ( 2.81 )	1.46e-36
General disorders and administration site conditions	Injury associated with device*	19	3.39 ( 2.16 - 5.32 )	3.39 ( 32.02 )	3.39 ( 2.33 )	1.76 ( 1.12 )	9.24e-06
Reproductive system and breast disorders	Breast tenderness	19	9.8 ( 6.25 - 15.38 )	9.79 ( 149.51 )	9.76 ( 6.7 )	3.29 ( 2.64 )	3.1e-30
Reproductive system and breast disorders	Priapism	19	22.33 ( 14.22 - 35.08 )	22.31 ( 383.9 )	22.15 ( 15.18 )	4.47 ( 3.82 )	1.11e-78
Investigations	Investigation*	18	17.59 ( 11.07 - 27.97 )	17.57 ( 279.74 )	17.48 ( 11.86 )	4.13 ( 3.46 )	5.38e-57
Psychiatric disorders	Psychosexual disorder*	17	213.22 ( 130.34 - 348.8 )	213 ( 3349.83 )	198.98 ( 131.81 )	7.64 ( 6.93 )	0
Psychiatric disorders	Flat affect*	17	34.41 ( 21.33 - 55.52 )	34.38 ( 544.71 )	34 ( 22.79 )	5.09 ( 4.4 )	3.82e-111
Infections and infestations	Injection site infection	15	17.09 ( 10.29 - 28.4 )	17.08 ( 225.8 )	16.99 ( 11.11 )	4.09 ( 3.36 )	2.38e-45
Psychiatric disorders	Disturbance in social behaviour*	15	21.44 ( 12.9 - 35.63 )	21.42 ( 289.92 )	21.27 ( 13.91 )	4.41 ( 3.69 )	2.06e-58
Reproductive system and breast disorders	Retrograde ejaculation*	15	80.19 ( 48.01 - 133.94 )	80.12 ( 1141.55 )	78.06 ( 50.82 )	6.29 ( 5.55 )	1.66e-231
Nervous system disorders	Hypokinesia	15	3.69 ( 2.22 - 6.12 )	3.68 ( 29.31 )	3.68 ( 2.41 )	1.88 ( 1.16 )	4.33e-05
Metabolism and nutrition disorders	Increased appetite*	15	3.32 ( 2 - 5.51 )	3.32 ( 24.29 )	3.32 ( 2.17 )	1.73 ( 1.01 )	0.000486946
Psychiatric disorders	Psychiatric symptom*	15	7.51 ( 4.52 - 12.46 )	7.5 ( 84.3 )	7.48 ( 4.9 )	2.9 ( 2.18 )	1.92e-16
Psychiatric disorders	Social avoidant behaviour*	13	8.56 ( 4.96 - 14.75 )	8.55 ( 86.44 )	8.53 ( 5.41 )	3.09 ( 2.32 )	1.09e-16
General disorders and administration site conditions	Injection site cyst	13	165.08 ( 94.43 - 288.57 )	164.94 ( 2008.21 )	156.42 ( 98.02 )	7.29 ( 6.5 )	0
Psychiatric disorders	Psychiatric decompensation*	13	23.7 ( 13.73 - 40.91 )	23.68 ( 280.16 )	23.5 ( 14.88 )	4.55 ( 3.78 )	8.04e-56
Gastrointestinal disorders	Salivary hypersecretion	12	4.58 ( 2.6 - 8.06 )	4.57 ( 33.46 )	4.57 ( 2.84 )	2.19 ( 1.39 )	7.88e-06
General disorders and administration site conditions	Injection site discomfort	11	4.1 ( 2.27 - 7.4 )	4.1 ( 25.71 )	4.09 ( 2.49 )	2.03 ( 1.2 )	0.00034121
General disorders and administration site conditions	Sluggishness*	11	3.89 ( 2.15 - 7.02 )	3.88 ( 23.52 )	3.88 ( 2.36 )	1.96 ( 1.12 )	0.000957341
Musculoskeletal and connective tissue disorders	Trismus	11	8.18 ( 4.53 - 14.79 )	8.18 ( 69.09 )	8.16 ( 4.97 )	3.03 ( 2.19 )	5.85e-13
Surgical and medical procedures	Self-medication*	11	12.94 ( 7.16 - 23.4 )	12.93 ( 120.58 )	12.88 ( 7.85 )	3.69 ( 2.85 )	2.95e-23
Infections and infestations	Injection site cellulitis	11	23.46 ( 12.96 - 42.46 )	23.44 ( 234.52 )	23.27 ( 14.16 )	4.54 ( 3.7 )	6.18e-46
Psychiatric disorders	Logorrhoea*	11	11.91 ( 6.59 - 21.54 )	11.9 ( 109.43 )	11.86 ( 7.22 )	3.57 ( 2.73 )	4.97e-21
Neoplasms benign, malignant and unspecified (incl cysts and polyps)	Pituitary tumour*	11	27.65 ( 15.27 - 50.08 )	27.63 ( 279.81 )	27.39 ( 16.67 )	4.78 ( 3.94 )	6.22e-55
Reproductive system and breast disorders	Breast pain	11	3.76 ( 2.08 - 6.79 )	3.76 ( 22.25 )	3.75 ( 2.29 )	1.91 ( 1.07 )	0.00175125
General disorders and administration site conditions	Injection site inflammation	10	7.64 ( 4.11 - 14.22 )	7.64 ( 57.55 )	7.62 ( 4.53 )	2.93 ( 2.06 )	1.58e-10
Psychiatric disorders	Acute psychosis*	10	15.39 ( 8.27 - 28.65 )	15.38 ( 133.79 )	15.31 ( 9.1 )	3.94 ( 3.06 )	1.23e-25
Metabolism and nutrition disorders	Overweight	10	6.59 ( 3.55 - 12.27 )	6.59 ( 47.33 )	6.58 ( 3.91 )	2.72 ( 1.85 )	1.72e-08
Psychiatric disorders	Anorgasmia	10	14.69 ( 7.89 - 27.35 )	14.68 ( 126.9 )	14.62 ( 8.69 )	3.87 ( 3 )	2.83e-24
Psychiatric disorders	Staring*	9	15.03 ( 7.81 - 28.95 )	15.03 ( 117.26 )	14.96 ( 8.65 )	3.9 ( 2.99 )	4.23e-22
Psychiatric disorders	Emotional poverty*	9	18.19 ( 9.44 - 35.03 )	18.18 ( 145.2 )	18.07 ( 10.44 )	4.18 ( 3.26 )	1.48e-27
Metabolism and nutrition disorders	Metabolic disorder	9	6.58 ( 3.42 - 12.65 )	6.58 ( 42.46 )	6.56 ( 3.8 )	2.71 ( 1.8 )	2.06e-07
Injury, poisoning and procedural complications	Exposure to contaminated device*	8	102.86 ( 50.83 - 208.14 )	102.81 ( 779.87 )	99.44 ( 55.13 )	6.64 ( 5.66 )	1.27e-148
Reproductive system and breast disorders	Breast mass*	8	4.48 ( 2.24 - 8.97 )	4.48 ( 21.61 )	4.48 ( 2.51 )	2.16 ( 1.2 )	0.00346124
Psychiatric disorders	Enuresis	8	7.55 ( 3.77 - 15.12 )	7.55 ( 45.35 )	7.53 ( 4.22 )	2.91 ( 1.95 )	7.47e-08
Reproductive system and breast disorders	Ejaculation failure	8	15.72 ( 7.85 - 31.5 )	15.71 ( 109.64 )	15.64 ( 8.74 )	3.97 ( 3 )	2.69e-20
Psychiatric disorders	Dissociation*	8	5.84 ( 2.92 - 11.7 )	5.84 ( 32.04 )	5.83 ( 3.26 )	2.54 ( 1.58 )	3.01e-05
Psychiatric disorders	Hostility*	7	10.76 ( 5.12 - 22.6 )	10.76 ( 61.72 )	10.72 ( 5.76 )	3.42 ( 2.4 )	8.27e-11
Psychiatric disorders	Blunted affect*	7	42.2 ( 20.01 - 89 )	42.18 ( 277.56 )	41.61 ( 22.29 )	5.38 ( 4.35 )	1.58e-51
Musculoskeletal and connective tissue disorders	Posture abnormal*	7	8.11 ( 3.86 - 17.02 )	8.1 ( 43.46 )	8.08 ( 4.34 )	3.01 ( 1.99 )	2.54e-07
Neoplasms benign, malignant and unspecified (incl cysts and polyps)	Pituitary tumour benign*	7	16.4 ( 7.8 - 34.48 )	16.39 ( 100.64 )	16.31 ( 8.76 )	4.03 ( 3 )	3.42e-18
General disorders and administration site conditions	Screaming*	7	4.31 ( 2.05 - 9.05 )	4.31 ( 17.76 )	4.3 ( 2.31 )	2.11 ( 1.08 )	0.0239689
Social circumstances	Physical assault*	7	15.38 ( 7.32 - 32.33 )	15.38 ( 93.61 )	15.3 ( 8.22 )	3.94 ( 2.91 )	7.32e-17
Infections and infestations	Subcutaneous abscess*	7	5.24 ( 2.5 - 11 )	5.24 ( 23.95 )	5.23 ( 2.81 )	2.39 ( 1.37 )	0.00147182
Nervous system disorders	Incoherent*	7	4.37 ( 2.08 - 9.18 )	4.37 ( 18.17 )	4.37 ( 2.35 )	2.13 ( 1.11 )	0.019868
Reproductive system and breast disorders	Lactation disorder*	7	53.18 ( 25.18 - 112.29 )	53.16 ( 352 )	52.25 ( 27.95 )	5.71 ( 4.68 )	1.62e-65
Psychiatric disorders	Libido increased*	7	13.99 ( 6.66 - 29.41 )	13.99 ( 84.02 )	13.93 ( 7.48 )	3.8 ( 2.78 )	4.81e-15
Psychiatric disorders	Homicidal ideation*	7	7.34 ( 3.5 - 15.42 )	7.34 ( 38.26 )	7.33 ( 3.94 )	2.87 ( 1.85 )	2.53e-06
Metabolism and nutrition disorders	Metabolic syndrome*	6	14.03 ( 6.29 - 31.3 )	14.03 ( 72.27 )	13.97 ( 7.14 )	3.8 ( 2.71 )	1.83e-12
Psychiatric disorders	Inappropriate affect*	6	13.96 ( 6.26 - 31.13 )	13.95 ( 71.82 )	13.89 ( 7.1 )	3.8 ( 2.7 )	2.21e-12
Social circumstances	Social problem*	6	5.48 ( 2.46 - 12.21 )	5.48 ( 21.94 )	5.47 ( 2.8 )	2.45 ( 1.36 )	0.00469561
Psychiatric disorders	Hallucinations, mixed*	6	5.59 ( 2.51 - 12.46 )	5.59 ( 22.59 )	5.58 ( 2.86 )	2.48 ( 1.39 )	0.00353267
Psychiatric disorders	Soliloquy*	6	26.86 ( 12.02 - 60.01 )	26.85 ( 148 )	26.62 ( 13.59 )	4.73 ( 3.64 )	1.98e-26
Psychiatric disorders	Hypomania*	5	5.32 ( 2.21 - 12.78 )	5.31 ( 17.48 )	5.31 ( 2.55 )	2.41 ( 1.23 )	0.0445556
Reproductive system and breast disorders	Breast swelling	5	6.88 ( 2.86 - 16.56 )	6.88 ( 25.08 )	6.87 ( 3.3 )	2.78 ( 1.6 )	0.00177406
Product issues	Physical product label issue*	5	16.26 ( 6.75 - 39.16 )	16.25 ( 71.2 )	16.17 ( 7.75 )	4.02 ( 2.83 )	8.61e-12
Reproductive system and breast disorders	Breast engorgement	5	77.53 ( 31.9 - 188.39 )	77.5 ( 368.09 )	75.58 ( 35.95 )	6.24 ( 5.04 )	2.35e-64
Psychiatric disorders	Antisocial behaviour*	5	19.41 ( 8.05 - 46.76 )	19.4 ( 86.7 )	19.28 ( 9.24 )	4.27 ( 3.09 )	1.47e-14
Metabolism and nutrition disorders	Hypermetabolism*	5	36.86 ( 15.26 - 89.05 )	36.85 ( 172.28 )	36.42 ( 17.41 )	5.19 ( 4 )	9.39e-30
Psychiatric disorders	Libido disorder	5	13.45 ( 5.59 - 32.39 )	13.45 ( 57.36 )	13.39 ( 6.42 )	3.74 ( 2.56 )	2.58e-09
General disorders and administration site conditions	Therapeutic response increased*	5	18.85 ( 7.82 - 45.41 )	18.84 ( 83.95 )	18.73 ( 8.97 )	4.23 ( 3.04 )	4.56e-14
Investigations	Lipids increased	5	10.3 ( 4.28 - 24.79 )	10.3 ( 41.83 )	10.27 ( 4.92 )	3.36 ( 2.18 )	1.6e-06
Nervous system disorders	Judgement impaired*	4	10.14 ( 3.8 - 27.05 )	10.13 ( 32.82 )	10.1 ( 4.44 )	3.34 ( 2.04 )	0.000145843
General disorders and administration site conditions	Injection site ulcer	4	16.71 ( 6.25 - 44.65 )	16.71 ( 58.74 )	16.62 ( 7.3 )	4.05 ( 2.76 )	5.5e-09
Nervous system disorders	Anosognosia*	4	17.11 ( 6.4 - 45.73 )	17.11 ( 60.33 )	17.02 ( 7.48 )	4.09 ( 2.79 )	2.95e-09
Social circumstances	Poor personal hygiene*	4	30.08 ( 11.23 - 80.54 )	30.07 ( 111.3 )	29.78 ( 13.06 )	4.9 ( 3.6 )	7.42e-18
Social circumstances	Inadequate diet	4	29.78 ( 11.12 - 79.74 )	29.77 ( 110.14 )	29.49 ( 12.93 )	4.88 ( 3.58 )	1.17e-17
Psychiatric disorders	Derealisation*	4	7.38 ( 2.76 - 19.68 )	7.37 ( 21.99 )	7.36 ( 3.24 )	2.88 ( 1.59 )	0.0109505
Eye disorders	Oculogyric crisis	4	6.88 ( 2.58 - 18.36 )	6.88 ( 20.06 )	6.87 ( 3.02 )	2.78 ( 1.49 )	0.0238004
Social circumstances	Contraindication to medical treatment*	4	9.89 ( 3.7 - 26.39 )	9.88 ( 31.84 )	9.85 ( 4.33 )	3.3 ( 2.01 )	0.000215363
Social circumstances	Homicide*	4	11.21 ( 4.2 - 29.93 )	11.21 ( 37.06 )	11.17 ( 4.91 )	3.48 ( 2.19 )	2.73e-05
General disorders and administration site conditions	Induration	4	8.45 ( 3.17 - 22.54 )	8.45 ( 26.19 )	8.43 ( 3.71 )	3.07 ( 1.78 )	0.00203655
Social circumstances	Tobacco user*	4	8.68 ( 3.25 - 23.16 )	8.68 ( 27.1 )	8.66 ( 3.81 )	3.11 ( 1.82 )	0.001417
Nervous system disorders	Slow response to stimuli*	4	10.78 ( 4.04 - 28.78 )	10.78 ( 35.36 )	10.74 ( 4.72 )	3.43 ( 2.13 )	5.34e-05
Neoplasms benign, malignant and unspecified (incl cysts and polyps)	Prolactin-producing pituitary tumour*	4	73.36 ( 27.2 - 197.83 )	73.34 ( 278.63 )	71.62 ( 31.23 )	6.16 ( 4.85 )	7.21e-46
Endocrine disorders	Endocrine disorder*	4	11.82 ( 4.43 - 31.55 )	11.82 ( 39.45 )	11.77 ( 5.18 )	3.56 ( 2.26 )	1.06e-05
Psychiatric disorders	Morbid thoughts*	3	10.48 ( 3.37 - 32.56 )	10.48 ( 25.63 )	10.44 ( 4.05 )	3.38 ( 1.94 )	0.00657969
Social circumstances	Drug abuser*	3	13.75 ( 4.42 - 42.76 )	13.75 ( 35.31 )	13.69 ( 5.3 )	3.78 ( 2.33 )	0.000197929
Metabolism and nutrition disorders	Water intoxication*	3	23.93 ( 7.68 - 74.55 )	23.93 ( 65.39 )	23.75 ( 9.18 )	4.57 ( 3.12 )	4.34e-09
Psychiatric disorders	Thought blocking*	3	20.55 ( 6.6 - 63.98 )	20.55 ( 55.42 )	20.42 ( 7.89 )	4.35 ( 2.9 )	1.5e-07
Psychiatric disorders	Belligerence*	3	31.11 ( 9.97 - 97.05 )	31.11 ( 86.52 )	30.8 ( 11.89 )	4.94 ( 3.49 )	2.47e-12
Psychiatric disorders	Delusional disorder, unspecified type*	3	18.49 ( 5.94 - 57.53 )	18.49 ( 49.32 )	18.38 ( 7.11 )	4.2 ( 2.75 )	1.31e-06
Product issues	Product outer packaging issue*	3	12.76 ( 4.11 - 39.67 )	12.76 ( 32.38 )	12.71 ( 4.92 )	3.67 ( 2.22 )	0.000570124
Psychiatric disorders	Stereotypy*	3	12.16 ( 3.91 - 37.79 )	12.16 ( 30.6 )	12.11 ( 4.69 )	3.6 ( 2.15 )	0.00108483
Product issues	Product blister packaging issue*	3	10.1 ( 3.25 - 31.39 )	10.1 ( 24.52 )	10.07 ( 3.9 )	3.33 ( 1.89 )	0.00985713
