# Supplementary material for: A multidimensional assessment of adverse events associated with paliperidone palmitate: a real-world pharmacovigilance study using the FAERS and JADER databases
Source: BMC Psychiatry. 2025 Jan 20;25:52. doi: 10.1186/s12888-025-06493-0 (PMC11744949; doi:10.1186/s12888-025-06493-0)
Supplement: Supplementary file 6 — Supplementary Material 6. Table S4: Comprehensive gender-differentiated risk signal analysis results of paliperidone palmitate-associated adverse drug events (ADEs). the ROR algorithm's is not strictly a pharmacovigilance analysis method. Here, a means the number of reports of target ADE in female; b, number of reports of other ADEs in female; c, number of reports of target ADE in male; d, number of reports of other ADEs in male. Therefore, the ROR here is not a strictly defined ROR in pharmacoepidemiological perspective; we just use this algorithm for signal value calculation of gender-based signal strength differences. [file 12888_2025_6493_MOESM6_ESM.xlsx]

## Sheet: Sheet1
SOC	PT	Female/Male	ROR(95% CI)	pvalue	adjustedP
Endocrine disorders	Hyperprolactinaemia	99/40	3.54(2.45-5.11)	1.21e-12	7.2e-10
Endocrine disorders	Thyroid disorder	10/4	3.56(1.12-11.36)	0.043058	1
Eye disorders	Vision blurred	73/59	1.77(1.25-2.49)	0.00138786	0.823004
Gastrointestinal disorders	Abdominal distension	21/10	2.99(1.41-6.36)	0.00486971	1
General disorders and administration site conditions	Injection site pain	255/223	1.64(1.37-1.96)	8.58e-08	5.09e-05
General disorders and administration site conditions	Injection site nodule	240/118	2.92(2.34-3.64)	4.33e-23	2.57e-20
General disorders and administration site conditions	Injection site mass	158/78	2.9(2.21-3.81)	1.53e-15	9.08e-13
General disorders and administration site conditions	Injection site reaction	103/68	2.16(1.59-2.94)	6.51e-07	0.000386156
General disorders and administration site conditions	Gait disturbance	95/91	1.49(1.12-1.99)	0.00794706	1
General disorders and administration site conditions	Injection site swelling	95/46	2.95(2.07-4.2)	4.76e-10	2.82e-07
General disorders and administration site conditions	Injection site erythema	64/25	3.66(2.3-5.81)	7.72e-09	4.58e-06
General disorders and administration site conditions	Injection site induration	50/15	4.76(2.67-8.47)	1.06e-08	6.27e-06
General disorders and administration site conditions	Peripheral swelling	38/26	2.08(1.27-3.43)	0.00478084	1
General disorders and administration site conditions	Swelling face	29/19	2.18(1.22-3.88)	0.0106781	1
General disorders and administration site conditions	Swelling	22/15	2.09(1.08-4.03)	0.0370993	1
General disorders and administration site conditions	Injection site extravasation	21/14	2.14(1.09-4.21)	0.0372325	1
General disorders and administration site conditions	Injection site warmth	20/5	5.7(2.14-15.2)	0.000188239	0.111626
General disorders and administration site conditions	Drug ineffective for unapproved indication	20/14	2.04(1.03-4.03)	0.0562838	1
General disorders and administration site conditions	Injection site pruritus	18/6	4.28(1.7-10.78)	0.00161705	0.958912
General disorders and administration site conditions	Nodule	16/7	3.26(1.34-7.92)	0.0108347	1
General disorders and administration site conditions	Injury associated with device	14/5	3.99(1.44-11.08)	0.00829027	1
General disorders and administration site conditions	Injection site bruising	12/6	2.85(1.07-7.6)	0.0509311	1
General disorders and administration site conditions	Injection site haematoma	10/4	3.56(1.12-11.36)	0.043058	1
General disorders and administration site conditions	Drug ineffective	423/830	0.72(0.64-0.81)	5.95e-08	3.53e-05
General disorders and administration site conditions	Condition aggravated	180/331	0.77(0.64-0.93)	0.00628758	1
General disorders and administration site conditions	Death	177/353	0.71(0.59-0.85)	0.000267738	0.158769
General disorders and administration site conditions	Treatment noncompliance	170/350	0.69(0.57-0.83)	8.26e-05	0.0489932
General disorders and administration site conditions	Therapeutic response decreased	127/251	0.72(0.58-0.89)	0.00289794	1
General disorders and administration site conditions	Malaise	124/244	0.72(0.58-0.9)	0.00374634	1
General disorders and administration site conditions	Screaming	3/16	0.27(0.08-0.92)	0.043259	1
Immune system disorders	Hypersensitivity	50/41	1.74(1.15-2.63)	0.0107417	1
Infections and infestations	Injection site abscess	37/17	3.1(1.75-5.51)	8.3e-05	0.0492465
Infections and infestations	Urinary tract infection	30/13	3.29(1.72-6.31)	0.000266051	0.157768
Injury, poisoning and procedural complications	Product use in unapproved indication	239/270	1.26(1.06-1.51)	0.00972095	1
Injury, poisoning and procedural complications	Product dose omission issue	201/458	0.62(0.53-0.73)	2.16e-08	1.28e-05
Injury, poisoning and procedural complications	Inappropriate schedule of product administration	150/355	0.6(0.49-0.73)	1.53e-07	9.07e-05
Investigations	Weight increased	536/563	1.37(1.21-1.54)	3.5e-07	0.000207269
Investigations	Blood prolactin increased	431/200	3.11(2.63-3.69)	1.19e-43	7.08e-41
Investigations	Blood prolactin abnormal	38/20	2.71(1.58-4.66)	0.000290025	0.171985
Investigations	Blood glucose increased	37/29	1.82(1.12-2.96)	0.0202427	1
Investigations	Blood creatine phosphokinase increased	19/60	0.45(0.27-0.76)	0.00276931	1
Investigations	Hepatic enzyme increased	10/33	0.43(0.21-0.88)	0.024954	1
Investigations	Alanine aminotransferase increased	4/17	0.34(0.11-0.99)	0.0650474	1
Musculoskeletal and connective tissue disorders	Pain in extremity	72/62	1.66(1.18-2.33)	0.0043361	1
Musculoskeletal and connective tissue disorders	Muscle twitching	47/38	1.76(1.15-2.71)	0.0116202	1
Musculoskeletal and connective tissue disorders	Rhabdomyolysis	33/75	0.63(0.42-0.94)	0.0307092	1
Neoplasms benign, malignant and unspecified (incl cysts and polyps)	Pituitary tumour benign	16/5	4.56(1.67-12.45)	0.00242752	1
Neoplasms benign, malignant and unspecified (incl cysts and polyps)	Pituitary tumour	12/4	4.28(1.38-13.26)	0.0127958	1
Nervous system disorders	Tremor	176/201	1.25(1.02-1.53)	0.0355868	1
Nervous system disorders	Hypoaesthesia	57/54	1.51(1.04-2.18)	0.0385267	1
Nervous system disorders	Amnesia	44/34	1.85(1.18-2.89)	0.00910502	1
Nervous system disorders	Movement disorder	38/29	1.87(1.15-3.03)	0.0142712	1
Nervous system disorders	Neuroleptic malignant syndrome	52/120	0.62(0.44-0.85)	0.00422571	1
Nervous system disorders	Memory impairment	38/81	0.67(0.45-0.98)	0.0485654	1
Nervous system disorders	Seizure	35/92	0.54(0.37-0.8)	0.00231639	1
Nervous system disorders	Hypersomnia	23/77	0.42(0.27-0.68)	0.000308685	0.18305
Product issues	Device occlusion	8/29	0.39(0.18-0.86)	0.0239217	1
Psychiatric disorders	Schizophrenia	232/496	0.66(0.57-0.78)	2.78e-07	0.000164878
Psychiatric disorders	Psychotic disorder	225/464	0.69(0.59-0.81)	4.85e-06	0.00287542
Psychiatric disorders	Hallucination, auditory	172/316	0.77(0.64-0.93)	0.00785821	1
Psychiatric disorders	Anxiety	161/293	0.78(0.64-0.95)	0.0136847	1
Psychiatric disorders	Suicidal ideation	140/250	0.8(0.65-0.98)	0.0356234	1
Psychiatric disorders	Aggression	109/285	0.54(0.43-0.68)	5.18e-08	3.07e-05
Psychiatric disorders	Paranoia	107/201	0.76(0.6-0.96)	0.0233681	1
Psychiatric disorders	Delusion	107/203	0.75(0.59-0.95)	0.0184957	1
Psychiatric disorders	Abnormal behaviour	93/235	0.56(0.44-0.71)	2.59e-06	0.00153378
Psychiatric disorders	Agitation	79/190	0.59(0.45-0.77)	9.43e-05	0.0558954
Psychiatric disorders	Completed suicide	52/160	0.46(0.34-0.63)	1.04e-06	0.000615514
Psychiatric disorders	Irritability	47/103	0.65(0.46-0.92)	0.0170276	1
Psychiatric disorders	Mental disorder	31/70	0.63(0.41-0.96)	0.0398966	1
Psychiatric disorders	Drug abuse	30/117	0.36(0.24-0.54)	4.3e-07	0.000255113
Psychiatric disorders	Anger	24/66	0.52(0.32-0.83)	0.0068417	1
Psychiatric disorders	Loss of libido	15/45	0.47(0.26-0.85)	0.015258	1
Psychiatric disorders	Substance abuse	14/37	0.54(0.29-0.99)	0.0629483	1
Psychiatric disorders	Libido decreased	14/45	0.44(0.24-0.81)	0.0092647	1
Psychiatric disorders	Anhedonia	12/38	0.45(0.23-0.86)	0.0195776	1
Psychiatric disorders	Soliloquy	6/23	0.37(0.15-0.91)	0.0393589	1
Psychiatric disorders	Decreased interest	4/18	0.32(0.11-0.94)	0.0475697	1
Psychiatric disorders	Drug dependence	3/19	0.22(0.07-0.76)	0.0157619	1
Reproductive system and breast disorders	Galactorrhoea	417/37	16.36(11.68-22.91)	7.75e-107	4.6e-104
Reproductive system and breast disorders	Breast discharge	75/11	9.74(5.17-18.35)	1.16e-17	6.87e-15
Reproductive system and breast disorders	Sexual dysfunction	7/113	0.09(0.04-0.19)	6.38e-15	3.78e-12
Reproductive system and breast disorders	Gynaecomastia	6/231	0.04(0.02-0.08)	1.55e-33	9.2e-31
Skin and subcutaneous tissue disorders	Rash	70/59	1.69(1.2-2.39)	0.00351876	1
Skin and subcutaneous tissue disorders	Alopecia	44/26	2.41(1.49-3.92)	0.000378661	0.224546
Skin and subcutaneous tissue disorders	Pruritus	36/30	1.71(1.05-2.78)	0.038302	1
Skin and subcutaneous tissue disorders	Urticaria	30/18	2.38(1.32-4.26)	0.00442159	1
Skin and subcutaneous tissue disorders	Acne	17/8	3.03(1.31-7.02)	0.0118978	1
Surgical and medical procedures	Hospitalisation	458/817	0.79(0.71-0.89)	0.000104204	0.061793
