# Supplementary material for: A multidimensional assessment of adverse events associated with paliperidone palmitate: a real-world pharmacovigilance study using the FAERS and JADER databases
Source: BMC Psychiatry. 2025 Jan 20;25:52. doi: 10.1186/s12888-025-06493-0 (PMC11744949; doi:10.1186/s12888-025-06493-0)
Supplement: Supplementary file 7 — Supplementary Material 7. Table S5: Detailed TTO analysis at the SOC levels in FAERS. TTO, time to onset; SOC, system organ class; Min, minimum; Max: maximum; IQR, interquartile range; q1, 1/4 quantile; q3, 3/4 quantile; SD, standard deviation; SE, standard error. [file 12888_2025_6493_MOESM7_ESM.xlsx]

## Sheet: Sheet 1
System Organ Class	Case reports	min	max	median	iqr	q1	q3	mean	sd	se
Gastrointestinal disorders	186	1	627	12	41.75	3.25	45	57.6882	104.275	7.64584
Immune system disorders	24	1	660	13.5	54	2	56	72	147.004	30.007
Nervous system disorders	716	1	627	19	96.5	5	101.5	89.4888	144.974	5.41794
Musculoskeletal and connective tissue disorders	174	1	663	19	138.75	5.25	144	116.931	177.829	13.4812
Respiratory, thoracic and mediastinal disorders	171	1	648	21	94.5	6	100.5	85.076	136.975	10.4747
Hepatobiliary disorders	17	2	573	22	52	9	61	100.765	180.669	43.8188
Skin and subcutaneous tissue disorders	90	1	636	22.5	86	5	91	81.7222	124.389	13.1118
Eye disorders	56	1	658	25	133	4	137	112.964	176.326	23.5626
Cardiac disorders	128	1	663	30	134	6	140	107.539	154.345	13.6423
Injury, poisoning and procedural complications	449	1	663	31	165	8	173	119.65	165.337	7.80272
Social circumstances	59	1	636	36	169	10.5	179.5	126.017	167.144	21.7603
Renal and urinary disorders	50	1	549	36	276.75	8.25	285	135.6	170.882	24.1664
General disorders and administration site conditions	696	1	658	37.5	154	7	161	110.693	147.35	5.58531
Investigations	274	1	660	37.5	164.75	8.25	173	113.584	155.203	9.37616
Psychiatric disorders	1272	1	669	41	145.5	10.75	156.25	111.965	148.748	4.17068
Vascular disorders	78	1	663	41	171	9.75	180.75	132.962	190.239	21.5403
Infections and infestations	148	1	660	42	203.75	13.5	217.25	131.736	157.304	12.9303
Surgical and medical procedures	90	1	635	42.5	180.25	12	192.25	119.211	158.663	16.7246
Metabolism and nutrition disorders	142	1	660	47.5	183.25	14	197.25	125.951	156.333	13.1192
Reproductive system and breast disorders	97	1	550	56	157	23	180	119.938	133.219	13.5264
Blood and lymphatic system disorders	27	3	597	102	216	10.5	226.5	154.259	182.502	35.1226
Neoplasms benign, malignant and unspecified (incl cysts and polyps)	15	4	565	134	213.5	20.5	234	152.067	158.792	40.9998
Product issues	66	6	654	159.5	337	73.25	410.25	246.939	216.851	26.6926
Endocrine disorders	13	23	462	180	152	57	209	187.231	146.82	40.7205
